# Supplementary material for: Impact of supervisory behavior on sustainable employee performance: Mediation of conflict management strategies using PLS-SEM
Source: PLoS One. 2020 Sep 2;15(9):e0236650. doi: 10.1371/journal.pone.0236650 (PMC7467322; doi:10.1371/journal.pone.0236650)
Supplement: S2 Data — (CSV) [file pone.0236650.s002.csv]

SB-POS1	SB-POS2	SB-POS3	SB-POS4	SB-POS5	SB-TOS1	SB-TOS2	SB-TOS3	CPG1	CPG2	CPG3	COM1	COM2	COM3	COL1	COL2	COL3	AVO1	AVO2	AVO3	ACC1	ACC2	ACC3	SEP-C1	SEP-C2	SEP-C3	SEP-C4	SEP-A1	SEP-A2	SEP-A3
2	3	2	3	2	1	1	1	2	3	4	2	2	2	2	3	2	3	2	3	2	3	3	2	2	1	2	3	3	2
2	1	2	2	2	1	1	1	2	2	4	2	3	2	2	2	2	3	1	2	2	2	2	1	2	2	2	2	2	1
2	2	2	3	2	2	1	1	2	2	3	2	2	2	2	2	2	3	2	2	2	2	2	2	2	2	2	2	2	1
2	2	3	2	3	2	3	2	1	2	2	3	2	3	1	2	3	2	2	1	2	3	3	2	3	3	2	2	1	1
2	2	1	1	3	2	1	3	3	3	2	1	1	1	1	1	1	2	1	1	1	2	1	1	1	1	1	3	1	1
1	3	2	2	1	2	1	2	5	5	5	4	5	4	4	3	4	4	4	5	5	5	5	2	2	2	3	3	3	3
3	2	3	3	1	3	3	3	2	3	3	3	2	2	2	2	2	3	2	3	2	2	3	1	3	2	2	3	2	3
3	2	2	3	3	2	2	2	3	2	3	2	3	1	1	1	1	2	1	3	1	2	3	1	1	1	1	3	1	1
3	3	2	2	2	2	1	2	4	4	4	2	3	4	4	4	4	4	4	4	4	3	4	3	2	2	1	2	1	2
1	3	3	2	2	2	1	2	1	2	1	2	1	2	1	1	1	2	2	1	1	2	1	1	2	2	1	2	2	1
2	3	2	3	1	2	1	1	2	2	3	2	2	2	2	2	2	3	2	3	3	2	2	2	2	3	2	3	2	2
2	1	1	1	2	1	3	1	2	3	2	2	3	3	2	2	3	1	2	1	3	2	3	1	1	1	1	1	1	1
1	1	1	1	2	2	1	2	3	2	2	2	1	2	2	2	2	2	1	2	2	2	3	1	1	1	1	2	2	1
1	1	1	2	2	1	1	1	1	1	2	1	2	2	1	1	2	1	1	1	2	2	1	2	1	1	2	1	1	1
2	2	2	2	3	2	1	1	3	2	3	2	2	1	2	3	1	1	1	1	3	2	3	1	1	1	1	2	2	1
1	3	2	2	3	2	2	3	3	2	1	2	2	3	2	2	3	2	3	3	2	2	1	2	1	3	2	1	2	2
2	2	2	1	1	1	1	2	2	2	2	1	1	1	1	1	2	2	1	2	2	1	2	1	1	1	1	2	2	1
1	2	3	1	2	1	2	3	2	1	2	2	3	3	2	3	2	2	1	1	2	1	1	1	2	1	2	2	2	1
1	3	3	2	2	2	2	1	2	3	3	2	2	2	2	2	2	2	2	2	2	2	3	1	2	2	2	3	2	2
1	1	1	1	1	1	1	1	1	1	1	2	1	1	1	2	1	1	1	1	1	2	1	1	1	1	1	1	1	1
3	2	2	3	3	1	1	3	2	2	3	3	2	2	2	3	2	3	3	2	2	3	2	2	1	2	1	1	1	1
1	1	1	1	1	1	1	2	2	1	1	1	2	1	1	1	1	1	2	1	1	1	2	1	1	1	1	1	1	1
2	2	1	1	3	2	1	3	3	3	2	1	1	1	1	1	1	2	1	1	1	2	1	1	1	1	1	3	1	1
1	3	3	2	2	1	2	3	1	2	1	2	1	2	1	1	1	2	2	1	1	2	1	1	2	2	1	2	2	1
1	2	2	2	1	2	1	2	5	5	5	4	5	4	4	3	4	4	3	5	5	5	5	2	2	2	3	3	3	3
1	1	1	1	2	2	1	2	3	2	2	2	1	2	2	2	2	2	1	2	2	2	3	1	1	1	1	2	2	1
2	3	2	3	2	1	1	1	2	3	3	2	2	2	2	3	2	3	2	3	2	2	3	2	2	1	2	3	3	2
3	2	3	3	1	3	3	3	2	3	3	3	2	2	2	2	2	3	2	3	2	2	3	1	3	2	2	3	2	1
1	3	3	2	2	2	1	2	1	2	1	2	1	2	1	1	1	2	2	1	1	2	1	1	2	2	1	2	2	1
1	1	1	2	2	1	1	1	1	1	2	1	2	2	1	1	2	1	1	1	2	2	1	2	1	1	2	1	1	1
2	3	2	3	1	1	1	1	2	3	2	2	2	2	2	3	2	3	2	3	2	3	3	2	2	1	2	3	3	2
2	2	2	3	2	2	1	1	2	2	3	2	2	2	2	2	2	3	2	2	2	2	2	2	2	2	2	2	2	1
2	2	1	1	3	2	1	3	3	3	2	1	1	1	1	1	1	2	1	1	1	2	1	1	1	1	1	3	1	1
3	2	3	3	2	3	3	3	2	3	3	3	2	2	2	2	2	3	2	3	2	2	3	1	3	2	2	3	2	2
3	3	2	1	2	2	2	2	4	4	4	2	3	4	4	4	4	4	4	4	4	3	4	3	1	2	2	1	3	2
2	3	3	3	2	2	1	1	2	2	3	2	2	2	2	2	2	3	2	3	3	2	2	2	2	3	2	3	2	2
1	1	1	1	2	2	1	2	3	2	2	2	1	2	2	2	2	2	1	2	2	2	3	1	1	1	1	2	2	1
2	2	2	2	3	2	1	1	3	2	3	2	2	1	2	3	1	1	1	1	3	2	3	1	1	1	1	2	2	1
2	2	2	1	1	1	1	2	2	2	2	1	1	1	1	1	2	2	1	2	2	3	2	1	1	1	1	2	2	1
1	3	3	2	2	2	2	2	2	3	3	2	2	2	2	2	2	2	2	2	2	2	3	1	2	2	2	3	2	2
3	2	2	3	3	1	2	3	2	2	3	3	2	2	2	3	2	3	3	2	2	3	2	2	1	2	1	1	1	1
2	2	1	1	3	2	1	3	3	3	2	1	1	1	1	1	1	2	1	1	1	2	1	1	1	1	1	3	1	1
1	2	2	2	1	2	1	5	5	5	5	4	5	4	4	3	2	3	4	5	5	5	5	2	2	2	3	3	3	3
2	3	2	3	2	1	1	1	2	3	3	2	2	2	2	3	2	3	2	3	2	3	3	2	2	1	2	3	3	2
1	3	3	2	2	1	2	1	1	2	1	2	1	2	1	1	1	2	2	1	1	2	1	1	2	2	1	2	2	1
2	1	2	2	2	1	1	1	2	2	3	2	3	2	2	2	2	3	1	2	2	2	2	1	2	2	2	2	2	1
2	2	3	2	3	2	3	2	1	2	2	3	1	3	1	3	3	2	2	1	2	3	3	2	3	3	2	2	1	1
1	2	2	2	1	2	1	2	5	5	5	4	5	4	4	3	2	3	2	3	5	5	5	2	2	2	3	3	3	3
3	2	2	3	3	1	2	2	3	2	3	2	3	1	1	1	1	2	1	2	1	2	3	1	1	1	1	3	1	1
1	3	3	2	2	3	2	2	1	2	1	2	1	2	1	1	1	2	2	1	1	2	1	1	2	2	1	2	2	1
2	1	1	1	2	1	3	1	2	3	2	2	3	3	2	2	3	1	2	3	3	2	3	1	1	1	1	1	1	1
1	1	1	2	2	1	1	1	1	1	2	1	2	2	1	1	2	1	1	1	2	2	1	2	1	1	2	1	1	1
1	3	2	2	3	2	2	3	3	4	3	2	2	3	2	2	3	3	2	3	2	2	1	2	1	3	2	2	2	2
1	2	3	1	2	1	2	3	2	1	2	2	1	2	2	1	2	2	1	1	2	1	1	1	2	1	2	2	2	1
1	1	1	1	1	1	1	1	1	1	1	1	1	1	1	1	1	1	1	1	1	1	1	1	1	1	1	1	1	1
1	1	1	1	1	1	1	2	1	1	1	1	1	1	1	1	1	1	1	1	1	1	2	1	1	1	1	1	1	1
1	3	3	2	2	2	1	2	1	2	1	2	1	2	1	1	1	2	2	1	1	2	1	1	2	2	1	2	2	1
1	1	1	1	2	2	1	2	3	2	2	2	1	2	2	2	2	2	1	2	2	2	3	1	1	1	1	2	2	1
3	5	3	3	2	3	3	3	2	3	3	3	2	2	2	2	2	3	2	3	2	2	3	1	3	2	2	3	2	2
2	3	2	3	2	1	1	1	2	3	2	2	2	2	2	3	2	3	2	3	2	3	3	2	2	1	2	3	3	2
2	2	3	2	3	2	3	2	1	2	2	3	1	2	1	3	3	2	2	1	2	3	3	2	3	3	2	2	1	1
3	2	3	3	2	3	3	3	2	3	3	3	2	2	2	2	2	3	2	3	2	2	3	1	3	2	2	3	2	2
2	3	3	3	2	2	1	1	2	2	3	2	2	2	2	2	2	3	2	3	3	2	2	2	2	3	2	3	2	2
2	2	2	2	3	2	1	1	3	2	3	2	2	1	2	3	1	1	1	1	3	2	3	1	1	1	1	2	2	1
1	3	3	2	2	2	2	2	2	3	3	2	2	2	2	2	2	2	2	2	2	2	4	1	2	2	2	3	2	2
2	2	1	1	3	2	1	3	3	3	2	1	2	1	1	2	3	2	1	1	1	2	1	1	1	1	1	3	1	1
2	3	2	3	4	1	1	1	2	3	2	2	2	2	2	3	2	3	2	3	2	3	3	2	2	1	2	3	3	2
2	3	2	3	4	1	1	1	2	3	2	2	2	2	2	3	2	3	2	3	2	3	3	2	2	1	2	3	3	2
3	3	2	2	2	2	1	2	4	4	4	2	3	4	4	4	4	4	4	4	4	3	4	3	2	3	2	3	1	2
2	2	2	1	1	1	1	2	2	2	2	1	1	1	1	1	2	2	1	2	2	1	2	1	1	1	1	2	2	1
1	3	2	2	1	2	1	2	5	5	5	4	5	4	4	2	3	3	2	3	5	5	5	2	2	2	3	3	3	3
2	2	3	2	3	2	3	2	1	2	2	3	1	3	1	3	3	3	2	1	2	3	3	2	3	3	2	2	1	1
2	1	1	1	2	1	3	1	2	3	2	2	3	3	2	2	3	1	2	3	3	2	3	1	1	1	1	1	1	1
1	1	1	1	1	1	1	1	1	1	1	1	1	1	1	1	1	1	1	1	1	1	1	1	1	1	1	1	1	1
3	2	3	3	2	3	3	3	2	3	3	3	2	2	2	2	2	3	2	3	2	2	3	1	3	2	2	3	2	2
2	3	2	3	3	1	1	1	2	3	3	2	2	2	2	3	2	1	2	3	2	3	3	2	2	1	2	3	3	2
2	2	2	3	2	2	1	1	2	2	3	2	2	2	2	2	2	3	2	2	2	2	2	2	2	2	2	2	2	1
2	2	1	1	3	2	1	3	3	3	2	1	1	1	1	1	1	2	1	1	1	2	1	1	1	1	1	3	1	1
3	2	3	3	3	3	3	3	2	3	3	3	2	2	2	2	2	3	2	3	2	2	3	1	3	2	2	3	2	3
3	3	2	2	2	3	5	2	4	4	4	2	3	4	4	4	4	4	4	4	4	3	4	3	2	2	2	1	2	3
2	3	3	3	2	2	1	1	2	2	3	2	2	2	2	2	2	3	2	3	3	2	2	2	2	3	2	3	2	2
1	1	1	1	2	2	1	2	3	2	2	2	1	2	2	2	2	2	1	2	2	2	3	1	1	1	1	2	2	1
2	2	2	2	3	2	1	1	3	2	3	2	2	1	2	3	1	1	1	1	3	2	3	1	1	1	1	2	2	1
2	2	2	1	1	1	1	2	2	2	2	1	1	1	1	1	2	2	1	2	2	3	2	1	1	1	1	2	2	1
1	3	3	2	2	2	2	2	2	3	3	2	2	2	2	2	2	2	2	2	2	2	1	1	2	2	2	3	2	2
3	2	5	3	3	2	2	3	2	2	3	3	2	2	2	3	2	3	3	2	2	3	2	2	1	2	1	1	1	1
2	2	1	1	3	2	1	3	3	3	2	1	1	1	1	1	1	2	1	1	1	2	1	1	1	1	1	3	1	1
1	2	2	2	1	2	1	2	5	5	5	4	5	4	4	3	2	1	2	3	5	5	5	2	2	2	3	3	3	3
2	3	2	3	2	1	1	1	2	3	2	2	2	2	2	3	2	4	3	4	2	3	3	2	2	1	2	3	3	2
1	3	3	2	2	3	2	3	1	2	1	2	1	2	1	1	1	2	2	1	1	2	1	1	2	2	1	2	2	1
2	3	2	3	2	1	1	1	2	3	2	2	2	2	2	3	2	3	2	3	2	3	3	2	2	1	2	3	3	2
2	2	1	1	3	2	1	3	3	3	2	1	1	1	1	1	1	2	1	1	1	2	1	1	1	1	1	3	1	1
3	3	2	2	2	2	3	2	4	4	4	2	3	4	4	4	4	4	4	4	4	3	4	3	2	3	2	2	3	2
1	1	1	1	2	2	1	2	3	2	2	2	1	2	2	2	2	2	1	2	2	2	3	1	1	1	1	3	2	1
1	3	3	2	2	3	2	3	1	2	1	2	1	2	1	1	1	2	2	1	1	2	1	1	2	2	1	2	2	1
2	2	3	2	3	2	3	2	1	2	2	3	2	3	1	3	3	2	2	1	2	3	3	2	3	3	2	2	1	1
3	3	2	3	3	2	3	2	3	2	3	2	3	1	1	1	1	2	1	2	1	3	3	1	1	1	1	3	1	1
2	1	1	1	2	1	3	1	2	3	2	2	3	3	2	2	3	1	2	3	3	2	3	1	1	1	1	1	1	1
1	3	2	2	3	2	2	3	3	2	1	2	2	3	2	2	3	4	4	3	2	2	1	2	1	3	2	2	2	2
1	1	1	1	1	1	1	1	1	1	1	1	1	1	1	1	1	1	1	1	1	1	1	1	1	1	1	1	1	1
1	3	3	2	3	2	2	3	1	2	1	2	1	2	1	1	1	2	2	1	1	2	1	1	2	2	1	2	2	1
3	2	3	3	2	3	3	3	2	3	3	3	2	2	2	2	2	3	2	3	2	2	3	1	3	2	2	3	2	2
2	2	3	2	3	2	3	2	1	2	2	3	1	3	1	3	3	2	2	1	2	3	3	2	3	3	2	2	1	1
2	3	2	3	4	1	1	1	2	3	3	2	2	2	2	3	2	4	2	4	2	4	3	2	2	1	2	3	3	2
2	1	2	2	2	1	1	1	2	2	3	2	3	2	2	2	2	3	1	2	2	2	2	1	2	2	2	2	2	1
2	2	3	2	3	2	3	2	1	2	2	3	1	3	1	3	3	2	2	1	2	3	3	2	3	3	2	2	1	1
1	2	2	2	1	2	1	2	5	5	5	4	5	4	4	3	4	3	2	3	5	5	5	2	2	2	3	3	3	3
3	5	5	3	3	5	5	5	3	2	3	2	3	1	1	1	1	3	1	2	1	3	3	1	1	1	1	3	1	1
1	3	3	2	2	3	2	3	1	2	1	2	1	2	1	1	1	2	2	1	1	2	1	1	2	2	1	2	2	1
2	2	3	3	3	2	1	1	2	2	3	2	2	2	2	2	2	3	2	3	3	2	2	2	2	3	2	3	2	2
1	1	1	2	2	1	1	1	1	1	2	1	2	2	1	1	2	1	1	1	2	2	1	2	1	1	2	1	1	1
1	3	2	2	3	2	2	3	3	4	4	2	2	3	2	2	3	4	4	3	2	2	1	2	1	3	2	2	2	2
1	2	3	1	2	1	2	3	2	1	3	2	3	3	2	3	2	2	1	1	2	1	1	1	2	1	2	2	2	1
1	1	1	1	1	1	1	1	1	1	1	1	1	1	1	1	1	1	1	1	1	1	1	1	1	1	1	1	1	1
1	1	1	1	2	2	1	2	3	2	2	2	1	2	2	2	2	2	1	2	2	2	3	1	1	1	1	3	2	1
2	3	2	3	2	1	1	1	2	3	2	2	2	2	2	3	2	3	2	3	2	3	3	2	2	1	2	3	3	2
2	2	1	1	3	2	1	3	3	3	2	1	1	1	1	1	1	2	1	1	1	3	1	1	1	1	1	3	1	1
3	3	2	2	2	2	3	2	4	4	4	2	3	2	4	4	4	4	4	4	4	3	4	3	2	3	2	2	1	2
1	1	1	1	2	2	1	2	1	2	2	2	1	2	2	2	2	2	1	2	2	2	3	1	1	1	1	2	2	1
2	2	2	1	1	1	1	2	2	2	2	1	1	1	1	1	2	2	1	2	2	3	2	1	1	1	1	2	2	1
1	3	2	2	1	2	1	5	5	5	5	4	5	4	2	3	2	1	2	2	5	5	5	2	2	2	3	3	3	3
1	3	3	2	2	2	3	3	1	4	2	2	1	2	1	1	1	2	2	1	1	2	1	1	2	2	1	2	2	1
